# Supplementary material for: Development of a k-Nearest Neighbors Model for the Prediction of Late-Onset Alzheimer’s Risk by Combining Polygenic Risk Scores and Phenotypic Variables
Source: Genes (Basel). 2025 Mar 26;16(4):377. doi: 10.3390/genes16040377 (PMC12027161; doi:10.3390/genes16040377)
Supplement: Supplementary file 1 [file genes-16-00377-s001.zip]

Archive with 1 entries (1 files):
- genes-3498336-supplementary.pdf
